# Supplementary material for: Cross-neutralization and antigenic characterization of simian and equine group A rotaviruses
Source: J Virol. 2026 Mar 31;100(4):e00199-26. doi: 10.1128/jvi.00199-26 (PMC13098257; doi:10.1128/jvi.00199-26)
Supplement: Tables S1 and S2 — Relative solvent-accessible surface area (RelSASA) analysis for SA11 VP8* and VP7 values. [file jvi.00199-26-s0005.xlsx]

## Sheet: VP8  relSESA
	Supplementary table S1: Relative solvent-accessible surface area (RelSASA) analysis of SA11 VP8* (64-224 aa).
			SASA	MaxSASA	RelSASA
	/A:64	V	94.3291	90.264	1.04504	G	47.155
	/A:65	L	65.5108	105.842	0.618949	A	61.063
	/A:66	D	67.1688	86.142	0.779745	S	69.073
	/A:67	G	34.6934	47.155	0.735731	C	78.62						0	20
	/A:68	P	83.2713	81.03	1.02766	P	81.03						20	40
	/A:69	Y	92.2239	130.885	0.704618	T	82.92						40	60
	/A:70	Q	144.87	106.534	1.35985	D	86.142						60	80
	/A:71	P	70.021	81.03	0.864137	V	90.264						80	100
	/A:72	T	64.3333	82.92	0.775848	N	90.541
	/A:73	T	78.5056	82.92	0.946763	E	102.57
	/A:74	F	57.7526	124.714	0.463081	I	105.307
	/A:75	N	79.9635	90.541	0.883175	L	105.842
	/A:76	P	6.34054	81.03	0.0782493	Q	106.534
	/A:77	P	68.4716	81.03	0.845016	H	110.864
	/A:78	V	53.0212	90.264	0.587402	M	112.01
	/A:79	D	49.5474	86.142	0.575183	K	120.502
	/A:80	Y	81.6359	130.885	0.623723	F	124.714
	/A:81	W	0.886346	148.915	0.00595203	Y	130.885
	/A:82	M	3.29436	112.01	0.0294113	R	138.595
	/A:83	L	-1.42109e-13	105.842	-1.34265e-15	W	148.915
	/A:84	L	-1.42109e-13	105.842	-1.34265e-15
	/A:85	A	23.2468	61.063	0.380701
	/A:86	P	9.77784	81.03	0.120669
	/A:87	T	115.378	82.92	1.39144
	/A:88	A	68.6294	61.063	1.12391
	/A:89	A	39.0161	61.063	0.638948
	/A:90	G	18.2014	47.155	0.38599
	/A:91	V	32.6184	90.264	0.361366
	/A:92	V	1.23147	90.264	0.013643
	/A:93	V	0.226979	90.264	0.00251461
	/A:94	E	17.7581	102.57	0.173131											Red box represent known antigenic epitope
	/A:95	G	2.49106	47.155	0.052827
	/A:96	T	24.8411	82.92	0.299579
	/A:97	N	19.9764	90.541	0.220634
	/A:98	N	112.488	90.541	1.2424
	/A:99	T	85.1724	82.92	1.02716
	/A:100	D	53.9432	86.142	0.626213
	/A:101	R	25.3961	138.595	0.183239
	/A:102	W	14.9211	148.915	0.100199
	/A:103	L	0.403659	105.842	0.00381379
	/A:104	A	-5.68434e-14	61.063	-9.30898e-16
	/A:105	T	0.132087	82.92	0.00159294
	/A:106	I	0.220013	105.307	0.00208926
	/A:107	L	0.299586	105.842	0.0028305
	/A:108	V	-1.13687e-13	90.264	-1.25949e-15
	/A:109	E	61.2487	102.57	0.597141
	/A:110	P	41.4961	81.03	0.512108
	/A:111	N	98.4649	90.541	1.08752
	/A:112	V	18.0366	90.264	0.19982
	/A:113	T	119.853	82.92	1.4454
	/A:114	S	76.1567	69.073	1.10255
	/A:115	E	76.3869	102.57	0.74473
	/A:116	T	81.034	82.92	0.977255
	/A:117	R	54.7475	138.595	0.395018
	/A:118	S	52.9815	69.073	0.767036
	/A:119	Y	18.4396	130.885	0.140884
	/A:120	T	76.5516	82.92	0.923198
	/A:121	L	0.463624	105.842	0.00438034
	/A:122	F	55.9718	124.714	0.448801
	/A:123	G	67.3147	47.155	1.42752
	/A:124	T	82.1375	82.92	0.990563
	/A:125	Q	125.296	106.534	1.17612
	/A:126	E	48.1654	102.57	0.469585
	/A:127	Q	118.872	106.534	1.11582							0	20
	/A:128	I	16.0483	105.307	0.152396							20	40
	/A:129	T	75.8081	82.92	0.914232							40	60
	/A:130	I	2.71257	105.307	0.0257587							60	80
	/A:131	A	36.5584	61.063	0.598699							80	100
	/A:132	N	1.68913	90.541	0.0186559
	/A:133	A	103.501	61.063	1.69499
	/A:134	S	18.7342	69.073	0.271222
	/A:135	Q	145.281	106.534	1.36371	G	47.155
	/A:136	T	112.323	82.92	1.35459	A	61.063
	/A:137	Q	26.7582	106.534	0.251171	S	69.073
	/A:138	W	43.7389	148.915	0.293717	C	78.62
	/A:139	K	37.0685	120.502	0.307618	P	81.03
	/A:140	F	0.000388066	124.714	3.11165e-06	T	82.92
	/A:141	I	3.15195	105.307	0.029931	D	86.142
	/A:142	D	0.000346043	86.142	4.01712e-06	V	90.264
	/A:143	V	0.134006	90.264	0.0014846	N	90.541
	/A:144	V	5.29425	90.264	0.058653	E	102.57
	/A:145	K	24.2183	120.502	0.200978	I	105.307
	/A:146	T	75.5058	82.92	0.910586	L	105.842
	/A:147	T	79.973	82.92	0.96446	Q	106.534
	/A:148	Q	124.068	106.534	1.16458	H	110.864
	/A:149	N	145.453	90.541	1.60649	M	112.01
	/A:150	G	30.4977	47.155	0.646755	K	120.502
	/A:151	S	98.9447	69.073	1.43247	F	124.714
	/A:152	Y	36.5819	130.885	0.279497	Y	130.885
	/A:153	S	50.9425	69.073	0.737516	R	138.595
	/A:154	Q	76.1381	106.534	0.714684	W	148.915
	/A:155	Y	113.254	130.885	0.865296
	/A:156	G	19.3807	47.155	0.411
	/A:157	P	60.0093	81.03	0.740582
	/A:158	L	-1.42109e-13	105.842	-1.34265e-15
	/A:159	Q	40.8515	106.534	0.38346
	/A:160	S	-5.68434e-14	69.073	-8.22947e-16
	/A:161	T	92.7178	82.92	1.11816
	/A:162	P	33.056	81.03	0.407948
	/A:163	K	53.2599	120.502	0.441984
	/A:164	L	9.59695	105.842	0.0906724
	/A:165	Y	0.0200169	130.885	0.000152935
	/A:166	A	-5.68434e-14	61.063	-9.30898e-16
	/A:167	V	1.78162	90.264	0.0197379
	/A:168	M	5.14551	112.01	0.0459379
	/A:169	K	2.94659	120.502	0.0244526
	/A:170	H	29.8339	110.864	0.269103
	/A:171	N	98.2648	90.541	1.08531
	/A:172	G	29.507	47.155	0.625746
	/A:173	K	41.7295	120.502	0.346297
	/A:174	I	0.226678	105.307	0.00215255
	/A:175	Y	37.597	130.885	0.287252
	/A:176	T	0.0555239	82.92	0.000669608
	/A:177	Y	1.31281	130.885	0.0100303
	/A:178	N	30.8752	90.541	0.341008
	/A:179	G	27.0286	47.155	0.573186
	/A:180	E	101.626	102.57	0.990794
	/A:181	T	10.1227	82.92	0.122077
	/A:182	P	79.8846	81.03	0.985865
	/A:183	N	120.059	90.541	1.32602
	/A:184	V	15.9485	90.264	0.176687
	/A:185	T	86.662	82.92	1.04513
	/A:186	T	54.8372	82.92	0.661326	G	47.155
	/A:187	K	30.0167	120.502	0.249097	A	61.063
	/A:188	Y	125.63	130.885	0.959849	S	69.073
	/A:189	Y	18.3486	130.885	0.140189	C	78.62
	/A:190	S	72.3054	69.073	1.0468	P	81.03					0	20
	/A:191	T	6.19476	82.92	0.0747076	T	82.92					20	40
	/A:192	T	73.3517	82.92	0.884608	D	86.142					40	60
	/A:193	N	93.572	90.541	1.03348	V	90.264					60	80
	/A:194	Y	49.8458	130.885	0.380837	N	90.541					80	100
	/A:195	D	75.9676	86.142	0.881888	E	102.57
	/A:196	S	63.2921	69.073	0.916307	I	105.307
	/A:197	V	1.14885	90.264	0.0127276	L	105.842
	/A:198	N	68.4017	90.541	0.755478	Q	106.534
	/A:199	M	1.46449	112.01	0.0130747	H	110.864
	/A:200	T	31.9152	82.92	0.384891	M	112.01
	/A:201	A	1.975	61.063	0.0323437	K	120.502
	/A:202	F	93.9163	124.714	0.753053	F	124.714
	/A:203	C	15.2016	78.62	0.193355	Y	130.885
	/A:204	D	58.8671	86.142	0.683373	R	138.595
	/A:205	F	5.58564	124.714	0.0447876	W	148.915
	/A:206	Y	28.4867	130.885	0.217646
	/A:207	I	19.4362	105.307	0.184567
	/A:208	I	-1.42109e-13	105.307	-1.34947e-15
	/A:209	P	25.6822	81.03	0.316947
	/A:210	R	104.356	138.595	0.752956
	/A:211	E	151.749	102.57	1.47946
	/A:212	E	62.2102	102.57	0.606514
	/A:213	E	55.0212	102.57	0.536426
	/A:214	S	94.2655	69.073	1.36472
	/A:215	T	38.2142	82.92	0.460856
	/A:216	C	-4.26326e-14	78.62	-5.42261e-16
	/A:217	T	36.5079	82.92	0.440278
	/A:218	E	97.8541	102.57	0.954023
	/A:219	Y	44.6235	130.885	0.340936
	/A:220	I	-1.42109e-13	105.307	-1.34947e-15
	/A:221	N	21.824	90.541	0.24104
	/A:222	N	92.7325	90.541	1.0242
	/A:223	G	17.0753	47.155	0.36211
	/A:224	L	127.212	105.842	1.2019

## Sheet: VP7-3fmg-RelSASA
		Supplementary table S2: Relative solvent-accessible surface area (RelSASA) analysis of SA11 VP7 (78 -312 aa).
			SASA	MaxSASA	RelSASA
	/A:78	T	182.603	82.92	2.20215	G	47.155		0	20
	/A:79	S	45.3923	69.073	0.657164	A	61.063		20	40
	/A:80	T	31.9136	82.92	0.384873	S	69.073		40	60
	/A:81	L	0.696144	105.842	0.0065772	C	78.62		60	80
	/A:82	C	2.02974	78.62	0.025817	P	81.03		80	100
	/A:83	L	0.150317	105.842	0.0014202	T	82.92
	/A:84	Y	0.975514	130.885	0.00745321	D	86.142
	/A:85	Y	0.169863	130.885	0.0012978	V	90.264
	/A:86	P	10.992	81.03	0.135653	N	90.541
	/A:87	T	48.8974	82.92	0.589693	E	102.57
	/A:88	E	85.3098	102.57	0.831723	I	105.307
	/A:89	A	-5.68434e-14	61.063	-9.30898e-16	L	105.842
	/A:90	A	16.5942	61.063	0.271756	Q	106.534
	/A:91	T	88.938	82.92	1.07258	H	110.864
	/A:92	E	69.1314	102.57	0.673993	M	112.01
	/A:93	I	11.5388	105.307	0.109573	K	120.502
	/A:94	N	133.879	90.541	1.47866	F	124.714
	/A:95	D	48.0943	86.142	0.558314	Y	130.885
	/A:96	N	163.603	90.541	1.80695	R	138.595
	/A:97	S	47.9533	69.073	0.694241	W	148.915
	/A:98	W	10.1101	148.915	0.0678919
	/A:99	K	81.8183	120.502	0.678979
	/A:100	D	78.7141	86.142	0.913772
	/A:101	T	53.9139	82.92	0.650192
	/A:102	L	0.0627945	105.842	0.000593285
	/A:103	S	28.3352	69.073	0.410222
	/A:104	Q	114.671	106.534	1.07638
	/A:105	L	61.4412	105.842	0.580499
	/A:106	F	1.59492	124.714	0.0127886
	/A:107	L	78.3371	105.842	0.740133
	/A:108	T	93.0065	82.92	1.12164
	/A:109	K	62.3681	120.502	0.517569
	/A:110	G	54.502	47.155	1.15581
	/A:111	W	24.7969	148.915	0.166517
	/A:112	P	87.4107	81.03	1.07875
	/A:113	T	120.257	82.92	1.45028
	/A:114	G	57.9753	47.155	1.22946
	/A:115	S	6.14837	69.073	0.0890126
	/A:116	V	21.8884	90.264	0.242493
	/A:117	Y	89.9014	130.885	0.686873
	/A:118	F	36.2795	124.714	0.290902
	/A:119	K	105.219	120.502	0.873171
	/A:120	E	81.7534	102.57	0.79705
	/A:121	Y	17.0261	130.885	0.130084
	/A:122	T	115.988	82.92	1.3988
	/A:123	D	59.5731	86.142	0.691569
	/A:124	I	22.0192	105.307	0.209095
	/A:125	A	3.31077	61.063	0.0542189
	/A:126	S	51.2507	69.073	0.741979
	/A:127	F	24.4292	124.714	0.195882
	/A:128	S	0.00236277	69.073	3.42068e-05
	/A:129	V	14.181	90.264	0.157105
	/A:130	D	96.0698	86.142	1.11525
	/A:131	P	4.42295	81.03	0.0545842
	/A:132	Q	133.193	106.534	1.25024
	/A:133	L	39.0229	105.842	0.36869
	/A:134	Y	150.715	130.885	1.15151
	/A:135	C	9.34261	78.62	0.118832
	/A:136	D	79.135	86.142	0.918657
	/A:137	Y	50.5452	130.885	0.386181
	/A:138	N	0.582331	90.541	0.00643168
	/A:139	V	1.65097	90.264	0.0182905
	/A:140	V	2.33581	90.264	0.0258776
	/A:141	L	-1.42109e-13	105.842	-1.34265e-15
	/A:142	M	0.472681	112.01	0.00421999
	/A:143	K	52.0517	120.502	0.431957			0	20
	/A:144	Y	86.223	130.885	0.658769			20	40
	/A:145	D	36.8613	86.142	0.427913			40	60
	/A:146	A	71.4237	61.063	1.16967			60	80
	/A:147	T	126.18	82.92	1.52171			80	100
	/A:148	L	67.3387	105.842	0.636219
	/A:149	Q	131.184	106.534	1.23138
	/A:150	L	16.339	105.842	0.154372
	/A:151	D	69.1675	86.142	0.802948
	/A:152	M	12.9302	112.01	0.115438
	/A:153	S	16.5285	69.073	0.23929
	/A:154	E	44.3264	102.57	0.432158
	/A:155	L	0.399225	105.842	0.00377189
	/A:156	A	0.0231113	61.063	0.000378483
	/A:157	D	12.5225	86.142	0.14537
	/A:158	L	0.9299	105.842	0.00878574
	/A:159	I	0.979801	105.307	0.00930423
	/A:160	L	5.65872	105.842	0.0534638
	/A:161	N	17.4085	90.541	0.192272
	/A:162	E	55.4574	102.57	0.540678
	/A:163	W	22.3878	148.915	0.15034
	/A:164	L	110.047	105.842	1.03973
	/A:165	C	25.9147	78.62	0.32962
	/A:166	N	81.359	90.541	0.898588
	/A:167	P	124.487	81.03	1.53631
	/A:168	M	21.3717	112.01	0.190802
	/A:169	D	58.0124	86.142	0.673451
	/A:170	I	18.5746	105.307	0.176385
	/A:171	T	107.819	82.92	1.30028
	/A:172	L	126.663	105.842	1.19672
	/A:173	Y	135.951	130.885	1.03871
	/A:174	Y	103.834	130.885	0.793325
	/A:175	Y	45.3465	130.885	0.34646
	/A:176	Q	70.2735	106.534	0.659634
	/A:177	Q	1.58185	106.534	0.0148483
	/A:178	T	81.4426	82.92	0.982183
	/A:179	D	58.9652	86.142	0.684511
	/A:180	E	139.722	102.57	1.36221
	/A:181	A	25.4404	61.063	0.416625
	/A:182	N	3.50422	90.541	0.0387031
	/A:183	K	10.1152	120.502	0.0839418
	/A:184	W	0.28412	148.915	0.00190794
	/A:185	I	0.319484	105.307	0.00303383
	/A:186	S	0.0966003	69.073	0.00139853
	/A:187	M	34.5147	112.01	0.308139
	/A:188	G	24.9967	47.155	0.530097
	/A:189	S	91.5365	69.073	1.32521
	/A:190	S	38.4551	69.073	0.556731
	/A:191	C	-4.26326e-14	78.62	-5.42261e-16
	/A:192	T	23.2297	82.92	0.280146
	/A:193	I	-1.42109e-13	105.307	-1.34947e-15
	/A:194	K	61.9366	120.502	0.513988
	/A:195	V	6.52196	90.264	0.0722543
	/A:196	C	-4.26326e-14	78.62	-5.42261e-16
	/A:197	P	30.3518	81.03	0.374575
	/A:198	L	8.27286	105.842	0.0781623
	/A:199	N	51.563	90.541	0.569498
	/A:200	T	135.472	82.92	1.63377
	/A:201	Q	118.209	106.534	1.10959
	/A:202	T	74.9695	82.92	0.904118
	/A:203	L	105.291	105.842	0.994799
	/A:204	G	24.7977	47.155	0.525877
	/A:205	I	92.0349	105.307	0.873967
	/A:206	G	68.2799	47.155	1.44799
	/A:207	C	15.4077	78.62	0.195977
	/A:208	L	114.78	105.842	1.08445
	/A:209	T	39.9879	82.92	0.482247
	/A:210	T	126.058	82.92	1.52024
	/A:211	D	74.8921	86.142	0.869403			0	20
	/A:212	T	59.938	82.92	0.722841			20	40
	/A:213	A	88.3817	61.063	1.44738			40	60
	/A:214	T	45.8289	82.92	0.552688			60	80
	/A:215	F	16.6593	124.714	0.13358			80	100
	/A:216	E	75.1868	102.57	0.73303
	/A:217	E	79.9347	102.57	0.779319
	/A:218	V	72.9785	90.264	0.808501
	/A:219	A	11.1774	61.063	0.183047
	/A:220	T	91.0877	82.92	1.0985
	/A:221	A	49.4654	61.063	0.810071
	/A:222	E	53.8369	102.57	0.524879
	/A:223	K	66.8048	120.502	0.554387
	/A:224	L	5.39202	105.842	0.0509441
	/A:225	V	13.0932	90.264	0.145055
	/A:226	I	35.8743	105.307	0.340664
	/A:227	T	9.89255	82.92	0.119302
	/A:228	D	87.5727	86.142	1.01661
	/A:229	V	27.4588	90.264	0.304206
	/A:230	V	114.548	90.264	1.26903
	/A:231	D	66.742	86.142	0.774791
	/A:232	G	48.5157	47.155	1.02885
	/A:233	V	39.2144	90.264	0.434441
	/A:234	N	43.5009	90.541	0.480455
	/A:235	H	2.5026	110.864	0.0225736
	/A:236	K	82.04	120.502	0.680819
	/A:237	L	4.3802	105.842	0.0413843
	/A:238	D	42.3581	86.142	0.491724
	/A:239	V	10.8228	90.264	0.119901
	/A:240	T	54.3601	82.92	0.655572
	/A:241	T	86.2604	82.92	1.04028
	/A:242	A	102.548	61.063	1.67939
	/A:243	T	53.6561	82.92	0.647083
	/A:244	C	3.80766	78.62	0.0484312
	/A:245	T	82.9381	82.92	1.00022
	/A:246	I	8.18804	105.307	0.077754
	/A:247	R	74.2618	138.595	0.535819
	/A:248	N	23.5305	90.541	0.259888
	/A:249	C	-4.26326e-14	78.62	-5.42261e-16
	/A:250	K	77.3989	120.502	0.642304
	/A:251	K	54.6902	120.502	0.453853
	/A:252	L	108.548	105.842	1.02556
	/A:253	G	20.6623	47.155	0.438179
	/A:254	P	87.5454	81.03	1.08041
	/A:255	R	44.4092	138.595	0.320424
	/A:256	E	93.0626	102.57	0.907309
	/A:257	N	57.4759	90.541	0.634805
	/A:258	V	1.08342	90.264	0.0120028
	/A:259	A	0.0188934	61.063	0.000309408
	/A:260	V	0.449978	90.264	0.00498513
	/A:261	I	1.72916	105.307	0.0164202
	/A:262	Q	7.12953	106.534	0.0669226
	/A:263	V	0.0736305	90.264	0.000815724
	/A:264	G	17.1334	47.155	0.363342
	/A:265	G	28.4965	47.155	0.604316
	/A:266	S	93.2749	69.073	1.35038
	/A:267	D	68.0384	86.142	0.78984
	/A:268	V	121.149	90.264	1.34216
	/A:269	L	11.7702	105.842	0.111205
	/A:270	D	72.5273	86.142	0.841951
	/A:271	I	16.9986	105.307	0.16142
	/A:272	T	29.7873	82.92	0.35923
	/A:273	A	69.8936	61.063	1.14461
	/A:274	D	60.5021	86.142	0.702353
	/A:275	P	124.537	81.03	1.53692
	/A:276	T	118.83	82.92	1.43307
	/A:277	T	60.4878	82.92	0.729472
	/A:278	A	72.2865	61.063	1.1838
	/A:279	P	48.1477	81.03	0.594197
	/A:280	Q	110.413	106.534	1.03641
	/A:281	T	57.3297	82.92	0.691385
	/A:282	E	91.5155	102.57	0.892225
	/A:283	R	41.1637	138.595	0.297007			0	20
	/A:284	M	23.7674	112.01	0.21219			20	40
	/A:285	M	45.7828	112.01	0.408739			40	60
	/A:286	R	147.678	138.595	1.06553			60	80
	/A:287	I	28.886	105.307	0.274302			80	100
	/A:288	N	82.774	90.541	0.914216
	/A:289	W	80.4071	148.915	0.539953
	/A:290	K	124.33	120.502	1.03176
	/A:291	K	124.957	120.502	1.03697
	/A:292	W	2.18416	148.915	0.0146671
	/A:293	W	64.3503	148.915	0.432128
	/A:294	Q	94.8156	106.534	0.890004
	/A:295	V	0.816715	90.264	0.00904807
	/A:296	Y	0.281866	130.885	0.00215354
	/A:297	T	100.115	82.92	1.20737
	/A:298	V	36.1302	90.264	0.400272
	/A:299	V	0.967338	90.264	0.0107168
	/A:300	D	7.33822	86.142	0.0851875
	/A:301	Y	62.2359	130.885	0.4755
	/A:302	V	116.867	90.264	1.29472
	/A:303	N	2.28463	90.541	0.0252331
	/A:304	Q	68.7485	106.534	0.64532
	/A:305	I	110.544	105.307	1.04973
	/A:306	I	13.045	105.307	0.123876
	/A:307	Q	18.9432	106.534	0.177814
	/A:308	A	106.463	61.063	1.74349
	/A:309	M	17.3469	112.01	0.154869
	/A:310	S	7.01707	69.073	0.101589
	/A:311	K	84.68	120.502	0.702727
	/A:312	R	170.212	138.595	1.22813
